# Supplementary material for: Effects of low-level RF fields reveal complex pattern of magnetic input to the avian magnetic compass
Source: Sci Rep. 2023 Nov 15;13:19970. doi: 10.1038/s41598-023-46547-5 (PMC10651899; doi:10.1038/s41598-023-46547-5)
Supplement: Supplementary file 1 — Supplementary Information 1. [file 41598_2023_46547_MOESM1_ESM.xlsx]

## Sheet: README
This readme file was generated on 2023-10-09 by Rachel Muheim
Data for: Effects of low-level RF fields reveal complex magnetic input to the avian magnetic compass
Rachel Muheim
Department of Biology, Lund University, Biology Building, 223 62 Lund, Sweden
Rachel.Muheim@biol.lu.se
John B. Phillips
Department of Biological Sciences, Virginia Tech, Blacksburg, VA 24061-0406, USA
Variable List:
Bird ID: Name of bird
Date: Date of experiment
Experimental condition: see Table 1 in Muheim & Phillips (2023)
Figure: Figure in Muheim & Phillips (2023) where data is included
Trained direction: Trained magnetic compass direction (degrees)
Test field: Magnetic test field (degrees)
Topographic orientation relative to gN : Orientation of bird relative to geographic North (degrees)
Magnetic orientation relative to mN: Orientation of bird relative to magnetic North = Topographic direction – test field (degrees)
Trained magnetic orientation: Orientation of birds relative to trained magnetic compass direction = Magnetic orientation – trained direction (degrees)
Exp. 1,2,3: Order of experiment

## Sheet: Raw data
Bird ID	Date	Experimental condition	Figure	Trained direction	Test field	Topographic orientation relative to gN	Magnetic orientation relative to mN	Trained magnetic orientation
100	2017-11-28	No RF - No RF	Fig. 1A	90	360	276	276	186
103	2017-05-15	No RF - No RF	Fig. 1A	270	360	91	91	181
104	2017-11-17	No RF - No RF	Fig. 1A	90	360	102	102	12
109	2017-05-18	No RF - No RF	Fig. 1A	180	90	143	53	233
148	2017-05-18	No RF - No RF	Fig. 1A	360	270	70	160	160
185	2017-05-18	No RF - No RF	Fig. 1A	270	270	173	263	353
192	2017-05-07	No RF - No RF	Fig. 1A	360	360	359	359	359
205	2017-05-06	No RF - No RF	Fig. 1A	360	180	59	239	239
223	2017-05-07	No RF - No RF	Fig. 1A	180	180	144	324	144
234	2017-05-07	No RF - No RF	Fig. 1A	180	180	154	334	154
242	2017-05-07	No RF - No RF	Fig. 1A	360	90	255	165	165
244	2017-11-18	No RF - No RF	Fig. 1A	90	180	274	94	4
256	2017-11-18	No RF - No RF	Fig. 1A	90	180	76	256	166
259	2017-05-19	No RF - No RF	Fig. 1A	180	270	340	70	250
271	2017-12-04	No RF - No RF	Fig. 1A	270	90	2	272	2
309	2017-12-04	No RF - No RF	Fig. 1A	270	180	107	287	17
100	2017-11-30	No RF - RF 1.4_low	Fig. 1B	90	270	352	82	352
103	2017-05-17	No RF - RF 1.4_low	Fig. 1B	270	180	39	219	309
104	2017-11-19	No RF - RF 1.4_low	Fig. 1B	90	180	141	321	231
109	2017-05-24	No RF - RF 1.4_low	Fig. 1B	180	360	262	262	82
148	2017-05-23	No RF - RF 1.4_low	Fig. 1B	360	180	6	186	186
185	2017-05-22	No RF - RF 1.4_low	Fig. 1B	270	90	29	299	29
192	2017-05-17	No RF - RF 1.4_low	Fig. 1B	360	90	316	226	226
205	2017-05-07	No RF - RF 1.4_low	Fig. 1B	360	360	122	122	122
223	2017-05-10	No RF - RF 1.4_low	Fig. 1B	180	90	333	243	63
234	2017-05-21	No RF - RF 1.4_low	Fig. 1B	180	270	51	141	321
242	2017-05-09	No RF - RF 1.4_low	Fig. 1B	360	270	4	94	94
244	2017-11-30	No RF - RF 1.4_low	Fig. 1B	90	360	64	64	334
256	2017-11-19	No RF - RF 1.4_low	Fig. 1B	90	90	18	288	198
271	2017-12-16	No RF - RF 1.4_low	Fig. 1B	270	360	248	248	338
309	2017-12-05	No RF - RF 1.4_low	Fig. 1B	270	270	169	259	349
100	2017-11-29	No RF - RF 1.4_high	Fig. 1C	90	90	4	274	184
104	2017-11-29	No RF - RF 1.4_high	Fig. 1C	90	270	131	221	131
109	2017-05-21	No RF - RF 1.4_high	Fig. 1C	180	180	41	221	41
148	2017-05-21	No RF - RF 1.4_high	Fig. 1C	360	270	208	298	298
185	2017-05-19	No RF - RF 1.4_high	Fig. 1C	270	360	107	107	197
192	2017-05-10	No RF - RF 1.4_high	Fig. 1C	360	180	270	90	90
205	2017-05-08	No RF - RF 1.4_high	Fig. 1C	360	90	183	93	93
223	2017-05-15	No RF - RF 1.4_high	Fig. 1C	180	270	325	55	235
234	2017-05-19	No RF - RF 1.4_high	Fig. 1C	180	90	295	205	25
242	2017-05-21	No RF - RF 1.4_high	Fig. 1C	360	360	79	79	79
244	2017-12-03	No RF - RF 1.4_high	Fig. 1C	90	180	170	350	260
256	2017-11-28	No RF - RF 1.4_high	Fig. 1C	90	360	54	54	324
259	2017-05-22	No RF - RF 1.4_high	Fig. 1C	180	360	75	75	255
271	2017-12-18	No RF - RF 1.4_high	Fig. 1C	270	270	123	213	303
309	2017-12-18	No RF - RF 1.4_high	Fig. 1C	270	180	161	341	71
100	2017-12-01	No RF - RF BB	Fig. 1D	90	180	322	142	52
103	2017-05-16	No RF - RF BB	Fig. 1D	270	270	181	271	1
104	2017-11-18	No RF - RF BB	Fig. 1D	90	90	282	192	102
109	2017-05-23	No RF - RF BB	Fig. 1D	180	270	57	147	327
148	2017-05-19	No RF - RF BB	Fig. 1D	360	90	331	241	241
185	2017-05-21	No RF - RF BB	Fig. 1D	270	180	356	176	266
192	2017-05-13	No RF - RF BB	Fig. 1D	360	360	360	360	360
205	2017-05-09	No RF - RF BB	Fig. 1D	360	270	357	87	87
223	2017-05-13	No RF - RF BB	Fig. 1D	180	360	5	5	185
234	2017-05-23	No RF - RF BB	Fig. 1D	180	180	88	268	88
242	2017-05-15	No RF - RF BB	Fig. 1D	360	180	221	41	41
244	2017-12-04	No RF - RF BB	Fig. 1D	90	360	210	210	120
256	2017-11-29	No RF - RF BB	Fig. 1D	90	270	6	96	6
259	2017-05-21	No RF - RF BB	Fig. 1D	180	90	28	298	118
271	2017-12-05	No RF - RF BB	Fig. 1D	270	90	125	35	125
309	2017-12-16	No RF - RF BB	Fig. 1D	270	360	76	76	166
524	2016-05-06	RF 1.4_low - RF 1.4_low	Fig. 2A	270	90	333	243	333
770	2016-05-06	RF 1.4_low - RF 1.4_low	Fig. 2A	270	360	270	270	0
810	2016-06-01	RF 1.4_low - RF 1.4_low	Fig. 2A	360	360	322	322	322
865	2016-05-12	RF 1.4_low - RF 1.4_low	Fig. 2A	90	90	152	62	332
881	2016-05-12	RF 1.4_low - RF 1.4_low	Fig. 2A	90	270	203	293	203
892	2016-05-29	RF 1.4_low - RF 1.4_low	Fig. 2A	360	270	35	125	125
914	2016-05-06	RF 1.4_low - RF 1.4_low	Fig. 2A	270	270	180	270	0
955	2016-05-16	RF 1.4_low - RF 1.4_low	Fig. 2A	90	360	282	282	192
212-12C	2016-05-10	RF 1.4_low - RF 1.4_low	Fig. 2A	90	180	284	104	14
Y27	2016-05-11	RF 1.4_low - RF 1.4_low	Fig. 2A	180	360	328	328	148
Y37	2016-05-10	RF 1.4_low - RF 1.4_low	Fig. 2A	180	180	47	227	47
Y59	2016-05-17	RF 1.4_low - RF 1.4_low	Fig. 2A	270	180	260	80	170
Y65	2016-05-17	RF 1.4_low - RF 1.4_low	Fig. 2A	180	90	122	32	212
Y81	2016-05-06	RF 1.4_low - RF 1.4_low	Fig. 2A	360	90	81	351	351
Y86	2016-05-06	RF 1.4_low - RF 1.4_low	Fig. 2A	180	270	29	119	299
Y87	2016-05-06	RF 1.4_low - RF 1.4_low	Fig. 2A	360	180	290	110	110
524	2016-05-07	RF 1.4_low - RF 1.4_high+h	Fig. 2C	270	360	334	334	64
770	2016-05-30	RF 1.4_low - no RF	Fig. 2B	270	90	9	279	9
810	2016-06-04	RF 1.4_low - no RF	Fig. 2B	360	270	103	193	193
865	2016-06-01	RF 1.4_low - no RF	Fig. 2B	90	360	279	279	189
881	2016-05-30	RF 1.4_low - no RF	Fig. 2B	90	180	81	261	171
892	2016-05-31	RF 1.4_low - no RF	Fig. 2B	360	360	344	344	344
914	2016-05-26	RF 1.4_low - no RF	Fig. 2B	270	180	230	50	140
955	2016-05-26	RF 1.4_low - no RF	Fig. 2B	90	270	191	281	191
212-12C	2016-05-30	RF 1.4_low - no RF	Fig. 2B	90	90	37	307	217
Y27	2016-05-30	RF 1.4_low - no RF	Fig. 2B	180	90	308	218	38
Y37	2016-06-06	RF 1.4_low - no RF	Fig. 2B	180	270	315	45	225
Y59	2016-06-02	RF 1.4_low - no RF	Fig. 2B	270	270	233	323	53
Y65	2016-05-31	RF 1.4_low - no RF	Fig. 2B	180	360	144	144	324
Y81	2016-06-06	RF 1.4_low - no RF	Fig. 2B	360	90	127	37	37
Y86	2016-05-26	RF 1.4_low - no RF	Fig. 2B	180	180	350	170	350
Y87	2016-06-06	RF 1.4_low - no RF	Fig. 2B	360	180	29	209	209
524	2016-05-16	RF 1.4_low - no RF	Fig. 2B	270	360	81	81	171
770	2016-05-07	RF 1.4_low - RF 1.4_high+h	Fig. 2C	270	270	203	293	23
810	2016-05-30	RF 1.4_low - RF 1.4_high+h	Fig. 2C	360	90	274	184	184
865	2016-05-10	RF 1.4_low - RF 1.4_high+h	Fig. 2C	90	270	96	186	96
881	2016-05-10	RF 1.4_low - RF 1.4_high+h	Fig. 2C	90	360	284	284	194
892	2016-05-26	RF 1.4_low - RF 1.4_high+h	Fig. 2C	360	360	31	31	31
914	2016-05-08	RF 1.4_low - RF 1.4_high+h	Fig. 2C	270	90	263	173	263
955	2016-05-15	RF 1.4_low - RF 1.4_high+h	Fig. 2C	90	180	116	296	206
212-12C	2016-05-12	RF 1.4_low - RF 1.4_high+h	Fig. 2C	90	90	325	235	145
Y27	2016-05-10	RF 1.4_low - RF 1.4_high+h	Fig. 2C	180	270	274	4	184
Y37	2016-05-12	RF 1.4_low - RF 1.4_high+h	Fig. 2C	180	90	177	87	267
Y59	2016-05-30	RF 1.4_low - RF 1.4_high+h	Fig. 2C	270	180	6	186	276
Y65	2016-05-16	RF 1.4_low - RF 1.4_high+h	Fig. 2C	180	180	131	311	131
Y81	2016-05-07	RF 1.4_low - RF 1.4_high+h	Fig. 2C	360	180	191	11	11
Y86	2016-05-07	RF 1.4_low - RF 1.4_high+h	Fig. 2C	180	360	207	207	27
Y87	2016-05-07	RF 1.4_low - RF 1.4_high+h	Fig. 2C	360	270	138	228	228
524	2016-05-29	RF 1.4_low - RF BB	Fig. 2D	270	270	303	33	123
770	2016-05-16	RF 1.4_low - RF BB	Fig. 2D	270	360	21	21	111
810	2016-06-05	RF 1.4_low - RF BB	Fig. 2D	360	180	75	255	255
865	2016-05-31	RF 1.4_low - RF BB	Fig. 2D	90	180	128	308	218
881	2016-05-31	RF 1.4_low - RF BB	Fig. 2D	90	270	236	326	236
892	2016-05-30	RF 1.4_low - RF BB	Fig. 2D	360	90	36	306	306
914	2016-05-29	RF 1.4_low - RF BB	Fig. 2D	270	90	352	262	352
955	2016-05-29	RF 1.4_low - RF BB	Fig. 2D	90	90	130	40	310
212-12C	2016-06-01	RF 1.4_low - RF BB	Fig. 2D	90	360	6	6	276
Y27	2016-05-31	RF 1.4_low - RF BB	Fig. 2D	180	180	85	265	85
Y37	2016-06-01	RF 1.4_low - RF BB	Fig. 2D	180	360	92	92	272
Y59	2016-06-01	RF 1.4_low - RF BB	Fig. 2D	270	180	141	321	51
Y65	2016-05-30	RF 1.4_low - RF BB	Fig. 2D	180	270	312	42	222
Y81	2016-06-01	RF 1.4_low - RF BB	Fig. 2D	360	360	199	199	199
Y86	2016-05-16	RF 1.4_low - RF BB	Fig. 2D	180	90	96	6	186
Y87	2016-06-07	RF 1.4_low - RF BB	Fig. 2D	360	270	66	156	156
524	2016-06-12	RF BB - RF BB	Fig. 4B	270	360	251	251	341
770	2016-07-10	RF 1.4_high - RF 1.4_high	Fig. 3A	270	90	150	60	150
810	2016-08-02	RF 1.4_high - RF 1.4_high	Fig. 3A	360	360	121	121	121
865	2016-07-13	RF 1.4_high - RF 1.4_high	Fig. 3A	90	90	6	276	186
881	2016-07-10	RF 1.4_high - RF 1.4_high	Fig. 3A	90	360	253	253	163
892	2016-07-13	RF 1.4_high - RF 1.4_high	Fig. 3A	360	90	164	74	74
914	2016-07-12	RF 1.4_high - RF 1.4_high	Fig. 3A	270	180	240	60	150
955	2016-07-20	RF 1.4_high - RF 1.4_high	Fig. 3A	90	270	26	116	26
212-12C	2016-07-13	RF 1.4_high - RF 1.4_high	Fig. 3A	90	180	143	323	233
Y27	2016-07-20	RF 1.4_high - RF 1.4_high	Fig. 3A	180	270	112	202	22
Y37	2016-07-21	RF 1.4_high - RF 1.4_high	Fig. 3A	180	90	352	262	82
Y59	2016-08-01	RF 1.4_high - RF 1.4_high	Fig. 3A	270	270	291	21	111
Y65	2016-07-22	RF 1.4_high - RF 1.4_high	Fig. 3A	180	360	228	228	48
Y81	2016-07-12	RF 1.4_high - RF 1.4_high	Fig. 3A	360	180	15	195	195
Y86	2016-07-10	RF 1.4_high - RF 1.4_high	Fig. 3A	180	180	175	355	175
Y87	2016-08-07	RF 1.4_high - RF 1.4_high	Fig. 3A	360	270	110	200	200
524	2016-06-24	RF 1.4_high+h - RF 1.4_high+h	Fig. 4A	270	90	1	271	1
770	2016-07-12	RF 1.4_high - RF 1.4_high+h	Fig. 3B	270	270	358	88	178
810	2016-08-01	RF 1.4_high - RF 1.4_high+h	Fig. 3B	360	180	267	87	87
865	2016-07-11	RF 1.4_high - RF 1.4_high+h	Fig. 3B	90	270	219	309	219
881	2016-07-11	RF 1.4_high - RF 1.4_high+h	Fig. 3B	90	180	183	3	273
892	2016-07-12	RF 1.4_high - RF 1.4_high+h	Fig. 3B	360	270	100	190	190
914	2016-07-13	RF 1.4_high - RF 1.4_high+h	Fig. 3B	270	360	122	122	212
955	2016-07-21	RF 1.4_high - RF 1.4_high+h	Fig. 3B	90	360	281	281	191
212-12C	2016-07-12	RF 1.4_high - RF 1.4_high+h	Fig. 3B	90	90	301	211	121
Y27	2016-07-21	RF 1.4_high - RF 1.4_high+h	Fig. 3B	180	180	124	304	124
Y37	2016-07-13	RF 1.4_high - RF 1.4_high+h	Fig. 3B	180	360	297	297	117
Y59	2016-07-31	RF 1.4_high - RF 1.4_high+h	Fig. 3B	270	90	118	28	118
Y65	2016-07-21	RF 1.4_high - RF 1.4_high+h	Fig. 3B	180	90	312	222	42
Y81	2016-07-14	RF 1.4_high - RF 1.4_high+h	Fig. 3B	360	360	79	79	79
Y86	2016-07-11	RF 1.4_high - RF 1.4_high+h	Fig. 3B	180	270	289	19	199
Y87	2016-07-21	RF 1.4_high - RF 1.4_high+h	Fig. 3B	360	90	30	300	300
524	2016-07-10	RF 1.4_high - RF 1.4_high	Fig. 3A	270	360	339	339	69
770	2016-07-11	RF 1.4_high - no RF	Fig. 3C	270	360	99	99	189
810	2016-07-31	RF 1.4_high - no RF	Fig. 3C	360	270	200	290	290
865	2016-07-12	RF 1.4_high - no RF	Fig. 3C	90	180	65	245	155
881	2016-07-12	RF 1.4_high - no RF	Fig. 3C	90	270	32	122	32
892	2016-07-20	RF 1.4_high - no RF	Fig. 3C	360	180	143	323	323
914	2016-07-11	RF 1.4_high - no RF	Fig. 3C	270	90	315	225	315
955	2016-07-14	RF 1.4_high - no RF	Fig. 3C	90	90	245	155	65
212-12C	2016-07-11	RF 1.4_high - no RF	Fig. 3C	90	360	262	262	172
Y27	2016-07-14	RF 1.4_high - no RF	Fig. 3C	180	90	231	141	321
Y37	2016-07-20	RF 1.4_high - no RF	Fig. 3C	180	180	308	128	308
Y59	2016-08-02	RF 1.4_high - no RF	Fig. 3C	270	180	23	203	293
Y65	2016-07-31	RF 1.4_high - no RF	Fig. 3C	180	270	53	143	323
Y81	2016-07-13	RF 1.4_high - no RF	Fig. 3C	360	90	99	9	9
Y86	2016-07-12	RF 1.4_high - no RF	Fig. 3C	180	360	290	290	110
Y87	2016-07-22	RF 1.4_high - no RF	Fig. 3C	360	360	105	105	105
524	2016-07-11	RF 1.4_high - RF 1.4_high+h	Fig. 3B	270	180	199	19	109
770	2016-06-08	RF 1.4_high+h - RF 1.4_high+h	Fig. 4A	270	180	66	246	336
810	2016-07-08	RF 1.4_high+h - RF 1.4_high+h	Fig. 4A	360	270	274	4	4
865	2016-06-24	RF 1.4_high+h - RF 1.4_high+h	Fig. 4A	90	180	265	85	355
881	2016-06-24	RF 1.4_high+h - RF 1.4_high+h	Fig. 4A	90	90	93	3	273
892	2016-06-15	RF 1.4_high+h - RF 1.4_high+h	Fig. 4A	360	90	135	45	45
914	2016-06-13	RF 1.4_high+h - RF 1.4_high+h	Fig. 4A	270	270	332	62	152
955	2016-06-08	RF 1.4_high+h - RF 1.4_high+h	Fig. 4A	90	360	4	4	274
212-12C	2016-06-08	RF 1.4_high+h - RF 1.4_high+h	Fig. 4A	90	270	5	95	5
Y27	2016-06-10	RF 1.4_high+h - RF 1.4_high+h	Fig. 4A	180	360	191	191	11
Y37	2016-06-10	RF 1.4_high+h - RF 1.4_high+h	Fig. 4A	180	180	73	253	73
Y59	2016-07-07	RF 1.4_high+h - RF 1.4_high+h	Fig. 4A	270	360	349	349	79
Y65	2016-06-24	RF 1.4_high+h - RF 1.4_high+h	Fig. 4A	180	270	160	250	70
Y81	2016-06-10	RF 1.4_high+h - RF 1.4_high+h	Fig. 4A	360	180	350	170	170
Y86	2016-06-24	RF 1.4_high+h - RF 1.4_high+h	Fig. 4A	180	90	94	4	184
Y87	2016-07-09	RF 1.4_high+h - RF 1.4_high+h	Fig. 4A	360	360	197	197	197
524	2016-07-12	RF 1.4_high - no RF	Fig. 3C	270	270	103	193	283
770	2016-06-15	RF BB - RF BB	Fig. 4B	270	270	253	343	73
810	2016-07-07	RF BB - RF BB	Fig. 4B	360	90	220	130	130
865	2016-06-10	RF BB - RF BB	Fig. 4B	90	90	115	25	295
881	2016-06-12	RF BB - RF BB	Fig. 4B	90	180	125	305	215
892	2016-06-10	RF BB - RF BB	Fig. 4B	360	180	346	166	166
914	2016-06-23	RF BB - RF BB	Fig. 4B	270	90	248	158	248
955	2016-06-14	RF BB - RF BB	Fig. 4B	90	270	351	81	351
212-12C	2016-06-23	RF BB - RF BB	Fig. 4B	90	360	1	1	271
Y27	2016-06-22	RF BB - RF BB	Fig. 4B	180	180	21	201	21
Y37	2016-06-14	RF BB - RF BB	Fig. 4B	180	270	154	244	64
Y59	2016-07-10	RF BB - RF BB	Fig. 4B	270	180	41	221	311
Y65	2016-06-10	RF BB - RF BB	Fig. 4B	180	90	249	159	339
Y81	2016-06-22	RF BB - RF BB	Fig. 4B	360	360	239	239	239
Y86	2016-06-10	RF BB - RF BB	Fig. 4B	180	360	180	180	0
Y87	2016-07-07	RF BB - RF BB	Fig. 4B	360	270	77	167	167
524	2016-08-01	No RF - No RF	Fig. 4C	270	270	20	110	200
770	2016-08-02	No RF - No RF	Fig. 4C	270	360	133	133	223
810	2016-08-07	No RF - No RF	Fig. 4C	360	360	154	154	154
865	2016-08-01	No RF - No RF	Fig. 4C	90	270	335	65	335
881	2016-08-07	No RF - No RF	Fig. 4C	90	90	144	54	324
892	2016-08-07	No RF - No RF	Fig. 4C	360	90	118	28	28
914	2016-08-01	No RF - No RF	Fig. 4C	270	90	3	273	3
955	2016-08-07	No RF - No RF	Fig. 4C	90	360	89	89	359
212-12C	2016-08-03	No RF - No RF	Fig. 4C	90	180	15	195	105
Y37	2016-08-08	No RF - No RF	Fig. 4C	180	360	32	32	212
Y65	2016-08-08	No RF - No RF	Fig. 4C	180	270	98	188	8
Y81	2016-08-02	No RF - No RF	Fig. 4C	360	180	182	2	2
Y86	2016-08-01	No RF - No RF	Fig. 4C	180	90	239	149	329

## Sheet: Summary by Set and Test series
Set I			Test series 1a		Test series 1b				Set II			Test series 1a			Test series 1b			Test series 2			Test series 3				Test series 4
Bird ID	Trained Direction		Exp1		Exp 1	Exp 2	Exp 3		Bird ID	Trained Direction		Exp 1	Exp 2		Exp 1	Exp 2		Exp 1	Exp 2		Exp 1	Exp 2	Exp 3		Exp 1
100	90		Fig. 1A		Fig. 1C	Fig. 1B	Fig. 1D		212	90		Fig. 2A	Fig. 2C		Fig. 2B	Fig. 2D		Fig. 4A	Fig. 4B		Fig. 3C	Fig. 3B	Fig. 3A		Fig. 4C
103	270		Fig. 1A		Fig. 1D	Fig. 1B			524	270		Fig. 2A	Fig. 2C		Fig. 2B	Fig. 2D		Fig. 4B	Fig. 4A		Fig. 3A	Fig. 3B	Fig. 3C		Fig. 4C
104	90		Fig. 1A		Fig. 1D	Fig. 1B	Fig. 1C		770	270		Fig. 2A	Fig. 2C		Fig. 2D	Fig. 2B		Fig. 4A	Fig. 4B		Fig. 3A	Fig. 3C	Fig. 3B		Fig. 4C
109	180		Fig. 1A		Fig. 1C	Fig. 1D	Fig. 1B		810	360		Fig. 2C	Fig. 2A		Fig. 2B	Fig. 2D		Fig. 4B	Fig. 4A		Fig. 3C	Fig. 3B	Fig. 3A		Fig. 4C
148	360		Fig. 1A		Fig. 1D	Fig. 1C	Fig. 1B		865	90		Fig. 2C	Fig. 2A		Fig. 2D	Fig. 2B		Fig. 4B	Fig. 4A		Fig. 3B	Fig. 3C	Fig. 3A		Fig. 4C
185	270		Fig. 1A		Fig. 1C	Fig. 1D	Fig. 1B		881	90		Fig. 2C	Fig. 2A		Fig. 2B	Fig. 2D		Fig. 4B	Fig. 4A		Fig. 3A	Fig. 3B	Fig. 3C		Fig. 4C
192	360		Fig. 1A		Fig. 1C	Fig. 1D	Fig. 1B		892	360		Fig. 2C	Fig. 2A		Fig. 2D	Fig. 2B		Fig. 4B	Fig. 4A		Fig. 3B	Fig. 3A	Fig. 3C		Fig. 4C
205	360		Fig. 1A		Fig. 1B	Fig. 1C	Fig. 1D		914	270		Fig. 2A	Fig. 2C		Fig. 2B	Fig. 2D		Fig. 4A	Fig. 4B		Fig. 3C	Fig. 3A	Fig. 3B		Fig. 4C
223	180		Fig. 1A		Fig. 1B	Fig. 1D	Fig. 1C		955	90		Fig. 2C	Fig. 2A		Fig. 2B	Fig. 2D		Fig. 4A	Fig. 4B		Fig. 3C	Fig. 3A	Fig. 3B		Fig. 4C
234	180		Fig. 1A		Fig. 1C	Fig. 1B	Fig. 1D		Y27	180		Fig. 2C	Fig. 2A		Fig. 2B	Fig. 2D		Fig. 4A	Fig. 4B		Fig. 3C	Fig. 3A	Fig. 3B
242	360		Fig. 1A		Fig. 1B	Fig. 1D	Fig. 1C		Y37	180		Fig. 2A	Fig. 2C		Fig. 2D	Fig. 2B		Fig. 4A	Fig. 4B		Fig. 3B	Fig. 3C	Fig. 3A		Fig. 4C
244	90		Fig. 1A		Fig. 1B	Fig. 1C	Fig. 1D		Y59	270		Fig. 2A	Fig. 2C		Fig. 2D	Fig. 2B		Fig. 4A	Fig. 4B		Fig. 3B	Fig. 3A	Fig. 3C
256	90		Fig. 1A		Fig. 1B	Fig. 1C	Fig. 1D		Y65	180		Fig. 2C	Fig. 2A		Fig. 2D	Fig. 2B		Fig. 4B	Fig. 4A		Fig. 3B	Fig. 3A	Fig. 3C		Fig. 4C
259	180		Fig. 1A		Fig. 1D	Fig. 1C			Y81	360		Fig. 2A	Fig. 2C		Fig. 2D	Fig. 2B		Fig. 4A	Fig. 4B		Fig. 3A	Fig. 3C	Fig. 3B		Fig. 4C
271	270		Fig. 1A		Fig. 1D	Fig. 1B	Fig. 1C		Y86	180		Fig. 2A	Fig. 2C		Fig. 2D	Fig. 2B		Fig. 4B	Fig. 4A		Fig. 3A	Fig. 3B	Fig. 3C		Fig. 4C
309	270		Fig. 1A		Fig. 1B	Fig. 1D	Fig. 1C		Y87	360		Fig. 2A	Fig. 2C		Fig. 2B	Fig. 2D		Fig. 4B	Fig. 4A		Fig. 3B	Fig. 3C	Fig. 3A
